# Supplementary material for: Protocol: an improved method for inducing sporophyte generation in the model moss Physcomitrium patens under nitrogen starvation
Source: Plant Methods. 2023 Sep 26;19:100. doi: 10.1186/s13007-023-01077-z (PMC10521525; doi:10.1186/s13007-023-01077-z)
Supplement: Supplementary file 1 — Additional file 1: Fig S1. Contaminants from Jiffy-7 pellets. (a-c) Images of a part of Jiffy‐7 (a), a gametophore cultured on Jiffy‐7 (b), and protonema before transfer to Jiffy-7 (c) on LB medium. Growth of unknown bacteria was observed in a part of Jiffy‐7 (a) and a gametophore cultured on Jiffy‐7 (b), but not in protonema before transfer to Jiffy-7 (c). (d) An image of scanning electron microscope (SEM) of a leaf of gametophore cultured on Jiffy‐7. White arrows show bacterial clump (blackish one). Table S1. Stock solutions used in this study. Table S2. BCD-based media used in this study. [file 13007_2023_1077_MOESM1_ESM.zip › Additional file 1/Table_S1f.xlsx]

## Sheet: Sheet1
Supplenmatary Table S1. Stock solutions used in this study
Stock solution B ( ✕100 ) Autoclave
MgSO4 7H2O	25 g (100 mM)
	Fill up to 1000 ml with H2O
Stock solution C ( ✕100 ) Autoclave
KH2PO4	25 g (184 mM)
	Adjust to pH6.5 with 4M KOH
	Fill up to 1000 ml with H2O
Stock solution D ( ✕100 ) DO NOT autoclave
KNO3	101 g (1 M)
FeSO4 7H2O	1.25 g (4.5 mM)
	Fill up to 1000 ml with H2O
*Stock solution D (-KNO3) ( ✕100 ) DO NOT autoclave
FeSO4 7H2O	1.25 g (4.5 mM)
	Fill up to 1000 ml with H2O
Alternative TES ( ✕1000 ) Autoclave
CuSO4 5H2O	55 mg (0.22 mM)
H3BO3	614 mg (10 mM)
CoCl2 6H2O	55 mg (0.23 mM)
Na2MoO4 2H2O	25 mg (0.1 mM)
ZnSO4 7H2O	55 mg (0.19 mM)
MnCl2 4H2O	389 mg (2 mM)
KI	28 mg (0.17 mM)
	Fill up to 1000 ml with H2O
500 mM Ammonium Tartrate ( ✕100 ) Autoclave
Ammonium Tartrate	92.05 g
	Fill up to 1000 ml with H2O
50 mM CaCl2 ( ✕50 ) Autoclave
CaCl2 2H2O	7.35 g
	Fill up to 1000 ml with H2O
