# Supplementary material for: Protocol: an improved method for inducing sporophyte generation in the model moss Physcomitrium patens under nitrogen starvation
Source: Plant Methods. 2023 Sep 26;19:100. doi: 10.1186/s13007-023-01077-z (PMC10521525; doi:10.1186/s13007-023-01077-z)
Supplement: Supplementary file 1 — Additional file 1: Fig S1. Contaminants from Jiffy-7 pellets. (a-c) Images of a part of Jiffy‐7 (a), a gametophore cultured on Jiffy‐7 (b), and protonema before transfer to Jiffy-7 (c) on LB medium. Growth of unknown bacteria was observed in a part of Jiffy‐7 (a) and a gametophore cultured on Jiffy‐7 (b), but not in protonema before transfer to Jiffy-7 (c). (d) An image of scanning electron microscope (SEM) of a leaf of gametophore cultured on Jiffy‐7. White arrows show bacterial clump (blackish one). Table S1. Stock solutions used in this study. Table S2. BCD-based media used in this study. [file 13007_2023_1077_MOESM1_ESM.zip › Additional file 1/Table_S2f.xlsx]

## Sheet: Sheet1
Supplenmatary Table S2. BCD-based media used in this study
	BC	BCDAT	BCD	BC(D)2	BCAT	BC(AT)2	Final concentration
Stock solution B ( ✕100 )	10ml	10ml	10ml	10ml	10ml	10ml	1mM MgSO4
Stock solution C ( ✕100 )	10ml	10ml	10ml	10ml	10ml	10ml	1.84mM KH2PO4
Stock solution D ( ✕100 )	-	10ml	10ml	10ml	-	-	0mM or 10mM or 20mM KNO3, 45μM FeSO4
*Stock solution D (-KNO3) ( ✕100 )	10ml	-	-	-	10ml	10ml
1M KNO3				10ml	-	-
Alternative TES ( ✕1000 )	1ml	1ml	1ml	1ml	1ml	1ml	0.22μM CuSO4, 10μM H3BO3, 0.23μM CoCl2, 0.1μM Na2MoO4, 0.19μM ZnSO4, 2μM MnCl2, 0.17 μM KI
Ammonium tartrate ( ✕100 )	10ml	10ml	-	-	10ml	20ml	5mM or 10mM or 20mM (NH4)2C4H4O6
CaCl2 stock solution ( ✕50 )	20ml	20ml	20ml	20ml	20ml	20ml
Agar	8g	8g	8g	8g	8g	8g	0.8% (w/v)
H2O	up to 1000 ml	up to 1000 ml	up to 1000 ml	up to 1000 ml	up to 1000 ml	up to 1000 ml
*Stock solution D (-KNO3) was firstly used in this study
